# Supplementary material for: An economic evaluation of the healthcare cost of tinnitus management in the UK
Source: BMC Health Serv Res. 2017 Aug 22;17:577. doi: 10.1186/s12913-017-2527-2 (PMC5567641; doi:10.1186/s12913-017-2527-2)
Supplement: Supplementary file 1 — Probabilities. Probability values and sources corresponding to each transition in the model. (XLSX 66 kb) [file 12913_2017_2527_MOESM1_ESM.xlsx]

## Sheet: Sheet1
	Value Used in Model	Default Value	Sources (see legend)
p25	0.63		16, EC
p26	0.3		16, EC
p27	0.07		16, EC
p28	0.37		EC
p29		0.63	EC
p30	0.57		EC
p31		0.43	EC
p32	0.61		16, EC
p33	0.39		16, EC
p34	0.15		BTA, EC
p35	0.015		BTA, EC
p36		0.535	BTA, EC
p37	0.3		BTA, EC
p38	0.1		BTA, EC
p39	0.77		BTA, EC
p40		0.06	BTA, EC
p41	0.07		BTA, EC
p1	0.28		15, 25-28, EC
p2	0.05		15, 27, 28
p3	0.57		15, 27, 28, EC
p4	0.1		15, 27, 28
	1
p5	0.56		26, EC
p6		0.44	26, EC
p7	0.13		EC
p8		0.87	EC
p9	0.62		24
p10		0.38	24
p11	0.5		24, 31, EI
p12		0.5	24, 31, EI
p13		0.98	15, 27, BTA, EC
p14	0.02		15, 27, BTA, EC
p15	0.8		EC
p16		0.2	EC
p17		0.64	EC
p18	0.36		EC
p19	0.7		30
p20		0.3	30
p21	0.62		24
p22		0.38	24
p23	0.62		22, 29, EC
p24		0.38	22, 29, EC
BTA = unpublished data
EC = concensus expert opinion
22 = Andersson G, Porsaeus D, Wiklund M et al. Treatment of tinnitus in the elderly: a controlled trial of cognitive behavior therapy. Int J Audiol 2005;44:671-675.
24 = Davis A, Smith PA, Booth M et al. Diagnosing patients with age-related hearing loss and tinnitus: Supporting GP clinical engagement through innovation and pathway redesign in audiology services. Int J Otolaryngol 2012;.
25 = Dawes P, Munro KJ, Kalluri S et al. Acclimatization to hearing aids. Ear Hear 2014;35:203-212.
16 = El‐Shunnar SK, Hoare DJ, Smith S et al. Primary care for tinnitus: practice and opinion among GPs in England. J Eval Clin Pract 2011:17:684-692.
26 = Hall DA, Láinez MJA, Newman CW et al. Treatment options for subjective tinnitus: self reports from a sample of general practitioners and ENT physicians within Europe and the USA. BMC Health Serv Res 2011;11:302.
15 = Gander PR, Hoare DJ, Collins L et al. Tinnitus referral pathways within the National Health Service in England: a survey of their perceived effectiveness among audiology staff. BMC Health Serv Res 2011:11:162.
27 = Hoare DJ, Gander PE, Collins L et al. Management of tinnitus in English NHS Audiology Departments: an evaluation of current practice. J Eval Clin Pract 2012;183:326-334.
28 = Hoare DJ, Hall DA. Clinical guidelines and practice: a commentary on the complexity of tinnitus management." Eval Heal Prof 2010;34:413-420.
30 = Park S-N, Bae S-C, Kim D-K et al. Small-group counseling in a modified tinnitus retraining therapy for chronic tinnitus. Clin Exp Otorhinolaryngol 2013;6:214-218.
