# Supplementary material for: An economic evaluation of the healthcare cost of tinnitus management in the UK
Source: BMC Health Serv Res. 2017 Aug 22;17:577. doi: 10.1186/s12913-017-2527-2 (PMC5567641; doi:10.1186/s12913-017-2527-2)
Supplement: Supplementary file 3 — The model. Utilisation of each resource in the model. (XLSX 81 kb) [file 12913_2017_2527_MOESM3_ESM.xlsx]

## Sheet: Sheet1
Successful People	D/c and self-man														Variable	Reference	Number of people via educational reassurance	Check	Cost first year	Qalys	Successful Lifetime Cost	Unsuccessful Lifetime Cost	Number of people via educational reassurance to ENT	Check	Cost first year	QALYs	Successful Lifetime Cost	Unsuccessful Lifetime Cost	Number of people via ENT	Check	Cost first year	QALYs	Successful Lifetime Cost	Unsuccessful Lifetime Cost	Number of people via ENT to Audiology	Check	Cost first year	QALYs	Successful Lifetime Cost	Unsuccessful Lifetime Cost	Number of people via Audiologist	Check	Cost first year	QALYs	Successful Lifetime Cost	Unsuccessful Lifetime Cost	Number of people via Audiologist to ENT	Check	Cost first year
															All Tinnitus Patients
															GP	100	100		1212.12				100		881.277				100		1092				100		468				100		338.52				100		25.48
															Educational Reassurance	63	63		0				63		0						0																		0
															Improved Outcome	23.31	23.31	Ok	0
1															Successful Habituation	13.2867	13.2867	Ok	0	5.31486						0						0						0						0
															Unsuccessful Habituation	10.0233	10.0233	Ok	0
	2														Discharge and Self Management	10.0233	10.0233		7.6999			154.003
															Tinnitus does not improve	39.69	39.69		0				39.69		0																								0
															Referral to ENT/Audiovestibulary medication or Audiologist	39.69	39.69	Ok	0				39.69	Ok	0																								0
															ENT/audiovestibulary medicine	24.2109							24.2109		3491.21				30		4326				30		1089										0.49		100.94
	2														Discharge and Self Management								16.4634		12.6472			252.952	20.4		15.6713			313.436													0.4753		0.365125
															Hearing Loss								0.363163		0				0.45		0				7.47		0				5.39		0				0.01029		0
								0.0130302							Hearing aid and maintenance								0.101686	Ok	47.894				0.126	Ok	59.346				2.0916	Ok	985.144				1.5092	Ok	710.833				0.0028812	Ok	1.35705
															Improved Outcome								0.056944	Ok	0				0.07056	Ok	0				1.1713	Ok	0				0.845152	Ok	0				0.00161347	Ok	0
1		3													Successful Habituation with aid								0.0324581	Ok	0	0.0129837	143.231		0.0402192	Ok	0	0.0160882	177.479		0.667639	Ok	0	0.267064	2946.15		0.481737	Ok	0	0.192701	2125.81		0.000919679	Ok	0
															Unsuccessful Habituation								0.0244859	Ok	0				0.0303408	Ok	0				0.503657	Ok	0				0.363415	Ok	0				0.000693793	Ok	0
	2	4													Discharge and Self Management								0.0244859		0.0188101			0.376214	0.0303408		0.0233078			0.466171	0.503657		0.38691			7.73845	0.363415		0.279176			5.5837	0.000693793		0.000532972
															Tinnitus does not improve								0.0447417		0				0.05544		0				0.920304		0				0.664048		0				0.00126773		0
	2	4													Discharge and Self Management								0.0447417	Ok	0.0343706			0.687435	0.05544	Ok	0.042589			0.851808	0.920304	Ok	0.706978			14.14	0.664048	Ok	0.510122			10.2028	0.00126773	Ok	0.000973869
															Education and Reassurance								0.0181582		0				0.0225		0				0.3735		0				0.2695		0				0.0005145		0
															Improved Outcome								0.00236056	Ok	0				0.002925	Ok	0				0.048555	Ok	0				0.035035	Ok	0				6.6885e-05	Ok	0
1		5													Successful Habituation								0.00134552	Ok	0	0.000538226	0		0.00166725	Ok	0	0.000666922	0		0.0276763	Ok	0	0.0110709	0		0.01997	Ok	0	0.00798824	0		3.81245e-05	Ok	0
															Unsuccessful Habituation								0.00101504	Ok	0				0.00125775	Ok	0				0.0208787	Ok	0				0.0150651	Ok	0				2.87606e-05	Ok	0
	2	6													Discharge and Self Management								0.00101504		0.000779755			0.0155956	0.00125775		0.000966204			0.0193247	0.0208787		0.016039			0.32079	0.0150651		0.011573			0.231467	2.87606e-05		2.20939e-05
															Tinnitus does not improve								0.0157976		0				0.019575		0				0.324945		0				0.234465		0				0.000447615		0
	2	6													Discharge and Self Management								0.0157976	Ok	0.0121357			0.242723	0.019575	Ok	0.0150375			0.30076	0.324945	Ok	0.249623			4.99262	0.234465	Ok	0.180116			3.60244	0.000447615	Ok	0.000343858
															MTRT and hearing aid and maintenance								0.207003		160.22				0.2565		198.531				4.2579		3295.61				3.0723		2377.96				0.0058653		4.53974
															Improved Outcome								0.128342	Ok	0				0.15903	Ok	0				2.6399	Ok	0				1.90483	Ok	0				0.00363649	Ok	0
1		7													Successful Habituation with aid								0.0731549	Ok	0	0.0292629	487.831		0.0906471	Ok	0	0.03626	604.477		1.50474	Ok	0	0.601917	10034.3		1.08575	Ok	0	0.434315	7240.29		0.0020728	Ok	0
															Unsuccessful Habituation								0.0551871	Ok	0				0.0683829	Ok	0				1.13516	Ok	0				0.819075	Ok	0				0.00156369	Ok	0
	2	8													Discharge and Self Management								0.0551871		0.0423947			0.847922	0.0683829		0.0525317			1.05067	1.13516		0.872027			17.4411	0.819075		0.629214			12.5847	0.00156369		0.00120123
															Tinnitus does not improve								0.0786612		0				0.09747		0				1.618		0				1.16747		0				0.00222881		0
															No psychologist								0.077088	Ok	0				0.0955206	Ok	0				1.58564	Ok	0				1.14412	Ok	0				0.00218424	Ok	0
	2	8													Discharge and Self Management								0.077088	Ok	0.059219			1.18442	0.0955206	Ok	0.0733789			1.46763	1.58564	Ok	1.21809			24.3626	1.14412	Ok	0.878916			17.5789	0.00218424	Ok	0.00167793
															Psychologist								0.00157322		0.421624				0.0019494		0.522439				0.03236		8.67249				0.0233495		6.25766				4.45763e-05		0.0119464
															Improved Outcome								0.00125858	Ok	0				0.00155952	Ok	0				0.025888	Ok	0				0.0186796	Ok	0				3.5661e-05	Ok	0
1		7													Successful Habituation								0.00071739	Ok	0	0.000286966	1.57049		0.000888926	Ok	0	0.000355582	1.94601		0.0147562	Ok	0	0.00590267	32.3038		0.0106474	Ok	0	0.00425909	23.3089		2.03268e-05	Ok	0
															Unsuccessful Habituation								0.000541189	Ok	0				0.000670594	Ok	0				0.0111319	Ok	0				0.00803222	Ok	0				1.53342e-05	Ok	0
	2	8													Discharge and Self Management								0.000541189	Ok	0.000415742			0.0083151	0.000670594	Ok	0.00051515			0.0103033	0.0111319	Ok	0.00855149			0.171035	0.00803222	Ok	0.00617035			0.123411	1.53342e-05	Ok	1.17798e-05
															Tinnitus does not improve								0.000314645		0				0.00038988		0				0.00647201		0				0.0046699		0				8.91526e-06		0
	2	8													Discharge and Self Management								0.000314645	Ok	0.00024171			0.00483436	0.00038988	Ok	0.000299506			0.00599031	0.00647201	Ok	0.0049718			0.0994392	0.0046699	Ok	0.00358741			0.0717507	8.91526e-06	Ok	6.8487e-06
															CBT and hearing aid and maintenance								0.0363163		34.21				0.045		42.39				0.747		703.674				0.539		507.738				0.001029		0.969318
															Improved Outcome								0.0181582	Ok	0				0.0225	Ok	0				0.3735	Ok	0				0.2695	Ok	0				0.0005145	Ok	0
1		9													Successful Habituation with aid								0.0103502	Ok	0	0.0041402	72.3229		0.012825	Ok	0	0.00513017	89.6161		0.212895	Ok	0	0.0851608	1487.63		0.153615	Ok	0	0.061448	1073.4		0.000293265	Ok	0
															Unsuccessful Habituation								0.00780802	Ok	0				0.009675	Ok	0				0.160605	Ok	0				0.115885	Ok	0				0.000221235	Ok	0
	2	10													Discharge and Self Management								0.00780802	Ok	0.00599812			0.119966	0.009675	Ok	0.00743234			0.148652	0.160605	Ok	0.123377			2.46762	0.115885	Ok	0.0890229			1.78052	0.000221235	Ok	0.000169953
															Tinnitus does not improve								0.0181582		0				0.0225		0				0.3735		0				0.2695		0				0.0005145		0
															No psychologist								0.017795	Ok	0				0.02205	Ok	0				0.36603	Ok	0				0.26411	Ok	0				0.00050421	Ok	0
	2	10													Discharge and Self Management								0.017795	Ok	0.0136701			0.273412	0.02205	Ok	0.0169388			0.338787	0.36603	Ok	0.281184			5.62387	0.26411	Ok	0.202889			4.05792	0.00050421	Ok	0.000387334
															Psychologist								0.000363163		0.0973278				0.00045		0.1206				0.00747		2.00196				0.00539		1.44452				1.029e-05		0.00275772
															Improved Outcome								0.000290531	Ok	0				0.00036	Ok	0				0.005976	Ok	0				0.004312	Ok	0				8.232e-06	Ok	0
1		9													Successful Habituation								0.000165603	Ok	0	6.62432e-05	0.362533		0.0002052	Ok	0	8.20827e-05	0.449218		0.00340632	Ok	0	0.00136257	7.45703		0.00245784	Ok	0	0.000983168	5.38064		4.69224e-06	Ok	0
															Unsuccessful Habituation								0.000124928	Ok	0				0.0001548	Ok	0				0.00256968	Ok	0				0.00185416	Ok	0				3.53976e-06	Ok	0
	2	10													Discharge and Self Management								0.000124928	Ok	9.59699e-05			0.00191946	0.0001548	Ok	0.000118917			0.00237843	0.00256968	Ok	0.00197403			0.0394819	0.00185416	Ok	0.00142437			0.0284883	3.53976e-06	Ok	2.71924e-06
															Tinnitus does not improve								7.26327e-05		0				9e-05		0				0.001494		0				0.001078		0				2.058e-06		0
	2	10													Discharge and Self Management								7.26327e-05	Ok	5.57964e-05			0.00111597	9e-05	Ok	6.9138e-05			0.00138281	0.001494	Ok	0.00114769			0.0229546	0.001078	Ok	0.00082812			0.0165629	2.058e-06	Ok	1.58096e-06
															No Hearing Loss								0.121054		0				0.15		0				0.576		0				0.42		0				0.00441		0
															Education and Reassurance								0.121054	Ok	0				0.15	Ok	0				0.576	Ok	0				0.42	Ok	0				0.00441	Ok	0
															Improved Outcome								0.0435796	Ok	0				0.054	Ok	0				0.20736	Ok	0				0.1512	Ok	0				0.0015876	Ok	0
1		11													Successful Habituation								0.0248404	Ok	0	0.00993648	0		0.03078	Ok	0	0.0123124	0		0.118195	Ok	0	0.0472796	0		0.086184	Ok	0	0.0344747	0		0.000904932	Ok	0
															Unsuccessful Habituation								0.0187392	Ok	0				0.02322	Ok	0				0.0891648	Ok	0				0.065016	Ok	0				0.000682668	Ok	0
	2	12													Discharge and Self Management								0.0187392	Ok	0.0143955			0.287919	0.02322	Ok	0.0178376			0.356764	0.0891648	Ok	0.0684964			1.36997	0.065016	Ok	0.0499453			0.998939	0.000682668	Ok	0.000524426
															Tinnitus does not improve								0.0774749		0				0.096		0				0.36864		0				0.2688		0				0.0028224		0
															MTRT								0.0542324	Ok	16.4324				0.0672	Ok	20.3616				0.258048	Ok	78.1885				0.18816	Ok	57.0125				0.00197568	Ok	0.598631
															Improved Outcome								0.0336241	Ok	0				0.041664	Ok	0				0.15999	Ok	0				0.116659	Ok	0				0.00122492	Ok	0
1		11													Successful Habituation								0.0191657	Ok	0	0.00766655	43.2314		0.0237485	Ok	0	0.00949971	53.5686		0.0911942	Ok	0	0.0364789	205.703		0.0664957	Ok	0	0.0265992	149.992		0.000698205	Ok	0
															Unsuccessful Habituation								0.0144584	Ok	0				0.0179155	Ok	0				0.0687956	Ok	0				0.0501635	Ok	0				0.000526716	Ok	0
	2	12													Discharge and Self Management								0.0144584	Ok	0.0111069			0.222146	0.0179155	Ok	0.0137627			0.275263	0.0687956	Ok	0.0528488			1.05701	0.0501635	Ok	0.0385356			0.770737	0.000526716	Ok	0.000404623
															Tinnitus does not improve								0.0206083		0				0.025536		0				0.0980582		0				0.0715008		0				0.000750758		0
															No psychologist								0.0201962	Ok	0				0.0250253	Ok	0				0.0960971	Ok	0				0.0700708	Ok	0				0.000735743	Ok	0
	2	12													Discharge and Self Management								0.0201962	Ok	0.0155147			0.310304	0.0250253	Ok	0.0192244			0.384501	0.0960971	Ok	0.0738218			1.47648	0.0700708	Ok	0.0538284			1.0766	0.000735743	Ok	0.000565198
															Psychologist								0.000412166		0.110461				0.00051072		0.136873				0.00196116		0.525592				0.00143002		0.383244				1.50152e-05		0.00402407
															Improved Outcome								0.000329733	Ok	0				0.000408576	Ok	0				0.00156893	Ok	0				0.00114401	Ok	0				1.20121e-05	Ok	0
1		11													Successful Habituation								0.000187948	Ok	0	7.51816e-05	0.41145		0.000232888	Ok	0	9.31584e-05	0.509833		0.000894291	Ok	0	0.000357728	1.95776		0.000652087	Ok	0	0.000260844	1.42753		6.84692e-06	Ok	0
															Unsuccessful Habituation								0.000141785	Ok	0				0.000175688	Ok	0				0.000674641	Ok	0				0.000491926	Ok	0				5.16522e-06	Ok	0
	2	12													Discharge and Self Management								0.000141785	Ok	0.000108919			0.00217846	0.000175688	Ok	0.000134963			0.00269935	0.000674641	Ok	0.000518259			0.0103655	0.000491926	Ok	0.000377897			0.00755819	5.16522e-06	Ok	3.96792e-06
															Tinnitus does not improve								8.24333e-05		0				0.000102144		0				0.000392233		0				0.000286003		0				3.00303e-06		0
	2	12													Discharge and Self Management								8.24333e-05	Ok	6.33252e-05			0.00126655	0.000102144	Ok	7.8467e-05			0.00156939	0.000392233	Ok	0.000301313			0.00602647	0.000286003	Ok	0.000219708			0.0043943	3.00303e-06	Ok	2.30693e-06
															CBT								0.0232425		10.9472				0.0288		13.5648				0.110592		52.0888				0.08064		37.9814				0.00084672		0.398805
															Improved Outcome								0.0144103	Ok	0				0.017856	Ok	0				0.068567	Ok	0				0.0499968	Ok	0				0.000524966	Ok	0
1		11													Successful Habituation								0.00821389	Ok	0	0.00328566	21.1492		0.0101779	Ok	0	0.0040713	26.2062		0.0390832	Ok	0	0.0156338	100.632		0.0284982	Ok	0	0.0113996	73.3774		0.000299231	Ok	0
															Unsuccessful Habituation								0.00619644	Ok	0				0.00767808	Ok	0				0.0294838	Ok	0				0.0214986	Ok	0				0.000225736	Ok	0
	2	12													Discharge and Self Management								0.00619644	Ok	0.00476011			0.0952053	0.00767808	Ok	0.0058983			0.11797	0.0294838	Ok	0.0226495			0.453004	0.0214986	Ok	0.0165152			0.330316	0.000225736	Ok	0.00017341
															Tinnitus does not improve								0.00883214		0				0.010944		0				0.042025		0				0.0306432		0				0.000321754		0
															No psychologist								0.00865549	Ok	0				0.0107251	Ok	0				0.0411845	Ok	0				0.0300303	Ok	0				0.000315319	Ok	0
	2	12													Discharge and Self Management								0.00865549	Ok	0.00664915			0.132987	0.0107251	Ok	0.00823904			0.164786	0.0411845	Ok	0.0316379			0.632779	0.0300303	Ok	0.0230693			0.461401	0.000315319	Ok	0.000242228
															Psychologist								0.000176643		0.0473403				0.00021888		0.0586598				0.000840499		0.225254				0.000612864		0.164248				6.43507e-06		0.0017246
															Improved Outcome								0.000141314	Ok	0				0.000175104	Ok	0				0.000672399	Ok	0				0.000490291	Ok	0				5.14806e-06	Ok	0
1		11													Successful Habituation								8.05491e-05	Ok	0	3.22207e-05	0.176336		9.98093e-05	Ok	0	3.9925e-05	0.2185		0.000383268	Ok	0	0.000153312	0.839039		0.000279466	Ok	0	0.00011179	0.6118		2.93439e-06	Ok	0
															Unsuccessful Habituation								6.07651e-05	Ok	0				7.52947e-05	Ok	0				0.000289132	Ok	0				0.000210825	Ok	0				2.21366e-06	Ok	0
	2	12													Discharge and Self Management								6.07651e-05	Ok	4.66797e-05			0.000933626	7.52947e-05	Ok	5.78414e-05			0.00115687	0.000289132	Ok	0.000222111			0.00444237	0.000210825	Ok	0.000161956			0.00323923	2.21366e-06	Ok	1.70054e-06
															Tinnitus does not improve								3.53285e-05		0				4.3776e-05		0				0.0001681		0				0.000122573		0				1.28701e-06		0
	2	12													Discharge and Self Management								3.53285e-05	Ok	2.71394e-05			0.000542806	4.3776e-05	Ok	3.36287e-05			0.000672597	0.0001681	Ok	0.000129134			0.00258277	0.000122573	Ok	9.41604e-05			0.00188327	1.28701e-06	Ok	9.88684e-07
															Audiologist	22.4791																			9		933.84				7		675.478				7		9.1924
															ENT/audiovestibulary medication	1.57354																															0.49
	2	13													Discharge and Self Management	2.24791																			0.954		0.732863			14.6577	0.7		0.53774			10.7552
															FOLLOW hearing loss	17.3089																			7.47		0				5.39		0
															FOLLOW no hearing Loss	1.34875																			0.576		0				0.42		0
																			1219.82	5.31486					4655.76	0.0682743	770.286	257.77			5769	0.0845995	954.47	319.405			7621.83	1.07238	14817	97.0904			4717.29	0.77454	10693.6	70.2728			143.869
																N.B. When comparing routes on the same pathway, be careful not to double cost
[truncated: 21 more columns]
